# Supplementary material for: Proanthocyanidins Ameliorate LPS-Inhibited Osteogenesis of PDLSCs by Restoring Lysine Lactylation
Source: Int J Mol Sci. 2024 Mar 3;25(5):2947. doi: 10.3390/ijms25052947 (PMC10931601; doi:10.3390/ijms25052947)
Supplement: Supplementary file 1 [file ijms-25-02947-s001.zip]

Archive with 1 entries (1 files):
- ijms-2875273-supplementary.pdf
